# Supplementary material for: Interdisciplinary collaborative teaching in vascular surgery training: A randomized trial of radiologist-surgeon partnership in China
Source: PLoS One. 2026 Jan 27;21(1):e0341266. doi: 10.1371/journal.pone.0341266 (PMC12843586; doi:10.1371/journal.pone.0341266)
Supplement: S1 Table — (XLSX) [file pone.0341266.s001.xlsx]

## Sheet: Sheet1
	Experimental						Control
1	1	1	1	1	1		1	1	0	1	1
2	1	1	1	1	0		0	1	1	1	0
3	1	1	1	1	1		1	0	1	0	1
4	1	1	1	0	1		1	0	1	1	1
5	1	1	1	1	1		1	1	0	1	0
6	1	1	1	1	0		0	1	1	1	1
7	1	1	1	1	1		1	1	0	1	1
8	1	1	1	1	0		1	0	1	1	0
9	1	1	1	1	1		0	1	0	1	1
10	1	1	1	0	1		1	1	1	0	1
11	1	1	1	1	1		1	0	1	1	1
12	1	1	0	1	1		0	1	1	1	0
13	1	1	1	1	1		1	1	0	1	1
14	1	1	1	1	1		1	0	1	1	1
15	1	1	1	0	1		0	1	1	1	0
16	1	1	1	1	1		1	1	0	0	1
17	1	1	1	1	1		1	0	1	1	0
18	1	1	1	1	1		0	1	1	1	1
19	1	1	1	1	1		1	0	1	1	1
20	1	1	1	1	0		1	1	1	0	1
