# Supplementary material for: Interdisciplinary collaborative teaching in vascular surgery training: A randomized trial of radiologist-surgeon partnership in China
Source: PLoS One. 2026 Jan 27;21(1):e0341266. doi: 10.1371/journal.pone.0341266 (PMC12843586; doi:10.1371/journal.pone.0341266)
Supplement: S2 Table — (XLSX) [file pone.0341266.s002.xlsx]

## Sheet: Sheet1
Experimental Group (20 Residents × 5 Cases = 100 Assessments)
Resident ID	Case 1	Case 2	Case 3	Case 4	Case 5	Total Correct
xperimental01	1	1	1	1	1	5
Experimental02	1	1	1	1	1	5
Experimental03	1	1	1	1	1	5
Experimental04	1	1	0	1	1	4
Experimental05	1	0	1	1	1	4
Experimental06	1	1	1	1	1	5
Experimental07	0	1	1	1	1	4
Experimental08	1	1	1	1	1	5
Experimental09	1	1	0	1	1	4
Experimental10	1	0	1	1	1	4
Experimental11	1	1	1	1	0	4
Experimental12	1	1	1	0	1	4
Experimental13	0	1	1	1	1	4
Experimental14	1	1	1	1	0	4
Experimental15	1	0	1	1	1	4
Experimental16	1	1	1	1	1	5
Experimental17	1	1	0	1	1	4
Experimental18	1	1	1	0	1	4
Experimental19	1	1	1	1	1	5
Experimental20	0	1	1	1	1	4
Control Group (20 Residents × 5 Cases = 100 Assessments)
Resident ID	Case 1	Case 2	Case 3	Case 4	Case 5	Total Correct
Control01	1	1	1	1	1	5
Control02	1	1	1	0	1	4
Control03	1	1	1	1	0	4
Control04	0	1	0	1	1	3
Control05	1	0	1	1	0	3
Control06	1	1	1	1	0	4
Control07	0	1	1	1	1	4
Control08	1	0	1	1	1	4
Control09	0	1	0	1	1	3
Control10	1	0	1	1	0	3
Control11	1	1	1	0	0	3
Control12	0	1	1	1	0	3
Control13	1	0	0	1	1	3
Control14	0	1	1	0	1	3
Control15	0	0	1	1	1	3
Control16	1	0	1	0	1	3
Control17	0	1	0	1	1	3
Control18	1	1	0	0	1	3
Control19	0	0	1	1	1	3
Control20	1	0	1	0	1	3
