# Supplementary material for: Interdisciplinary collaborative teaching in vascular surgery training: A randomized trial of radiologist-surgeon partnership in China
Source: PLoS One. 2026 Jan 27;21(1):e0341266. doi: 10.1371/journal.pone.0341266 (PMC12843586; doi:10.1371/journal.pone.0341266)
Supplement: S3 Table — (XLSX) [file pone.0341266.s003.xlsx]

## Sheet: Sheet1
		Experimental	Control
	1	5	4
	2	5	4
	3	5	4
	4	5	4
	5	5	4
	6	5	4
	7	5	4
	8	5	4
	9	5	3
	10	5	3
	11	5	3
	12	4	3
	13	4	3
	14	4	3
	15	4	3
	16	4	3
	17	4	3
	18	3	2
	19	3	5
	20	3	5
