# Supplementary material for: Interdisciplinary collaborative teaching in vascular surgery training: A randomized trial of radiologist-surgeon partnership in China
Source: PLoS One. 2026 Jan 27;21(1):e0341266. doi: 10.1371/journal.pone.0341266 (PMC12843586; doi:10.1371/journal.pone.0341266)
Supplement: S4 Table — (XLSX) [file pone.0341266.s004.xlsx]

## Sheet: Sheet1
Group	Clarity	Empathy	Professionalism	Listening Skills	Feedback Skills	Non-verbal Communication	Completeness of Information	Adaptability	Confidence	Respect	Total score
Experimental	5	4	5	4	5	4	5	5	4	5	47
Experimental	4	5	4	5	4	5	4	5	5	4	45
Experimental	5	5	5	4	4	5	4	4	4	5	45
Experimental	4	4	5	5	5	4	4	4	5	4	44
Experimental	5	4	4	5	4	4	5	5	4	4	44
Experimental	4	5	5	4	5	4	4	4	4	5	44
Experimental	5	4	4	4	5	5	4	5	4	4	44
Experimental	4	4	5	5	4	4	4	5	4	4	43
Experimental	5	5	4	4	4	5	4	4	4	4	43
Experimental	4	4	4	5	5	4	4	4	5	3	42
Experimental	5	4	5	4	4	4	5	4	4	4	43
Experimental	4	5	4	4	5	4	4	5	3	5	43
Experimental	5	4	4	5	4	5	4	4	4	4	43
Experimental	4	4	5	4	4	4	5	5	4	3	42
Experimental	5	5	4	4	5	4	4	4	4	4	43
Experimental	4	4	4	5	4	5	4	4	5	3	42
Experimental	5	4	5	4	4	4	5	4	3	5	43
Experimental	4	5	4	4	5	4	4	5	3	4	42
Experimental	5	4	4	5	4	4	4	5	4	4	43
Experimental	4	4	5	4	5	4	5	4	4	4	43
Control	3	4	3	4	3	4	3	4	4	3	35
Control	4	3	4	3	4	3	4	3	3	4	35
Control	3	3	3	4	3	3	4	4	4	3	34
Control	4	4	3	3	4	3	3	4	3	4	35
Control	3	3	4	3	3	4	3	4	3	3	33
Control	4	3	3	4	3	3	4	3	3	4	34
Control	3	4	3	3	4	3	3	4	4	2	33
Control	4	3	3	3	3	4	3	3	4	3	33
Control	3	3	4	4	3	3	3	4	3	3	33
Control	4	3	3	3	4	3	3	3	4	3	33
Control	3	4	3	3	3	4	4	3	3	3	33
Control	4	3	3	4	3	3	3	3	3	3	32
Control	3	3	4	3	3	3	4	3	3	3	32
Control	4	3	3	3	4	3	3	3	3	3	32
Control	3	4	3	3	3	4	3	3	4	2	32
Control	4	3	3	3	3	3	4	3	3	3	32
Control	3	3	4	3	3	3	3	4	3	3	32
Control	4	3	3	4	3	3	3	3	3	2	31
Control	3	3	3	3	4	3	3	4	3	3	32
Control	4	3	3	3	3	4	3	3	3	3	33
